# Supplementary material for: Development of Lomustine and n-Propyl Gallate Co-Encapsulated Liposomes for Targeting Glioblastoma Multiforme via Intranasal Administration
Source: Pharmaceutics. 2022 Mar 12;14(3):631. doi: 10.3390/pharmaceutics14030631 (PMC8950329; doi:10.3390/pharmaceutics14030631)
Supplement: Supplementary file 1 [file pharmaceutics-14-00631-s001.zip]

Archive with 1 entries (1 files):
- pharmaceutics-1615979-supplementary.pdf
